# Supplementary material for: Blackened Panax quinquefolius L. Saponins and Their Cytotoxic Effect on HepG2 Cells
Source: Molecules. 2026 Apr 1;31(7):1173. doi: 10.3390/molecules31071173 (PMC13075200; doi:10.3390/molecules31071173)
Supplement: Supplementary file 1 [file molecules-31-01173-s001.zip]

Archive with 1 entries (1 files):
- molecules-4203398-supplementary.pdf
